# Supplementary material for: Microscopic Identification, Phytochemical Analysis, and Study of Antioxidant Properties of Branches, Leaves, and Fruits of Kazakh Medicine Sambucus sibirica
Source: Molecules. 2024 Nov 21;29(23):5503. doi: 10.3390/molecules29235503 (PMC11643177; doi:10.3390/molecules29235503)
Supplement: Supplementary file 1 [file molecules-29-05503-s001.zip]

Archive with 1 entries (1 files):
- molecules-3284371-supplementary.pdf
